# Supplementary material for: Integrating plasma proteomes with genome-wide association data for causal protein identification in multiple myeloma
Source: BMC Med. 2023 Sep 29;21:377. doi: 10.1186/s12916-023-03086-0 (PMC10542236; doi:10.1186/s12916-023-03086-0)
Supplement: Supplementary file 1 — Additional file 1: Table S1. Detailed information for data source of confounders used in the current study. Table S2. Genetic variants for Mendelian randomization analysis of the associations between causal risk proteins and multiple myeloma. Table S3. Mendelian randomization results of causal risk proteins on multiple myeloma. Table S4. Information of genetic variants for MR-BMA analysis. Table S5. Test of influential genetic variants in MR-BMA. Table S6. Test of outlying genetic variants in MR-BMA. Table S7. Top 10 models ranked by the model posterior probability after model diagnostics. Table S8. Meta-analysis for the effect of genetically predicted causal risk proteins on the risk of MM from FinnGen and UK Biobank. Table S9. Genetic variants for Mendelian randomisation analysis of the associations between multiple myeloma and significant proteins. Table S10. Mendelian randomization results of multiple myeloma on significant proteins. Table S11. Mendelian randomization of blood proteins on multiple myeloma using only variants in the cis-region of the gene encoding the blood proteins. [file 12916_2023_3086_MOESM1_ESM.xlsx]

## Sheet: TOC
Table of contents
Table S1. Detailed information for data source of confounders used in the current study.
Table S2. Genetic variants for Mendelian randomization analysis of the associations between causal risk proteins and multiple myeloma.
Table S3. Mendelian randomization results of causal risk proteins on multiple myeloma.
Table S4. Information of genetic variants for MR-BMA analysis.
Table S5. Test of influential genetic variants in MR-BMA.
Table S6. Test of outlying genetic variants in MR-BMA.
Table S7. Top 10 models ranked by the model posterior probability after model diagnostics.
Table S8. Meta-analysis for the effect of genetically predicted causal risk proteins on the risk of MM from FinnGen and UK Biobank.
Table S9. Genetic variants for Mendelian randomisation analysis of the associations between multiple myeloma and significant proteins.
Table S10. Mendelian randomization results of multiple myeloma on significant proteins.
Table S11. Mendelian randomization of blood proteins on multiple myeloma using only variants in the cis-region of the gene encoding the blood proteins.

## Sheet: Table S1
Table S1. Detailed information for data source of plasma proteome, MM, and confounders used in the current study.						Back to TOC
Phenotype	Participants included in analysis	Ancestry	Adjustments	Cohorts/Consortium	PMID and/or web link
Exposure
Blood plasma proteome	3,301 individuals	European	Age, sex, duration between blood draw and processing, and the first three principal components	INTERVAL study	29875488 https://gwas.mrcieu.ac.uk/datasets/?gwas_id__icontains=prot-a
Outcomes
Multiple myeloma used in primary analysis	598 cases and 180,756 controls	European	Age, sex, 10 principal components, and genotyping batch	FinnGen consortium	36653562 https://finngen.gitbook.io/documentation/v/r5/
Multiple myeloma used in sensitivity analysis	552 cases and 404,466 controls	European	Genetic relatedness, sex, birth year and the first 4 principal components	UK Biobank	32424355 https://pheweb.org/UKB-SAIGE/pheno/204.4
Confounders
BMI	681,275 individuals	European	Age, sex, recruitment center, genotyping batches and 10 PCs	GIANT consortium, UK Biobank	30124842 https://gwas.mrcieu.ac.uk/datasets/ieu-b-40/
Physical activity	377,234 individuals	European	Age, sex, genotyping chip, first ten genomic PCs, center, season (month) at center visit	UK Biobank	29899525 https://gwas.mrcieu.ac.uk/datasets/ebi-a-GCST006097/
Smoking initiation	607,291 individuals	European	Age, sex, age×sex interaction, and 10 genetic PCs	GSCAN consortium	30643251 https://genome.psych.umn.edu/index.php/GSCAN
Alcoholic Drinks per week	335,394 individuals	European	Age, sex, age×sex interaction, and 10 genetic PCs	GSCAN consortium	30643251 https://genome.psych.umn.edu/index.php/GSCAN
Age at recruitment	361,194 individuals	European	Age, 20 genetic PCs	UK Biobank	https://gwas.mrcieu.ac.uk/datasets/ukb-d-age/
Abbreviations: GIANT, genetic investigation of anthropometric traits; GSCAN, genome-wide association study and sequencing consortium of alcohol and nicotine use; PCs, principal components;

## Sheet: Table S2
Table S2. Genetic variants for Mendelian randomization analysis of the associations between causal risk proteins and multiple myeloma.									Back to TOC
Abbreviations: C1QC, complement C1q subcomponent subunit C; CBR1, carbonyl reductase 1; FCGR3B, Fc-gamma receptor III-B; FSTL1, follistatin-related protein 1; GPC1, glypican 1; GZMB, granzyme B; MM, multiple myeloma; NAMPT, Nicotinamide phosphoribosyl transferase; NCF2, neutrophil cytosol factor 2; PAFAH1B2, platelet-activating factor acetyl hydrolase IB subunit beta; PDE4D, cAMP-specific 3',5'-c…
Exposures	SNP	Effect allele	Other allele	Effect allele frequency	Beta for Exposure	SE for Exposure	P-value for Exposure	logOR for MM	SE for MM	P-value for MM	F-statistics	R2 for exposure	R2 for MM
NAMPT	rs115219459	C	T	0.01396	0.5152	0.1101	2.88403e-06	-0.0035	0.2942	0.9905	24.2845	0.00659359	7.8042e-10
NAMPT	rs12450260	G	T	0.44982	0.1164	0.0254	4.67735e-06	0.0567	0.0591	0.3374	22.2733	0.00632558	5.07536e-06
NAMPT	rs12885123	G	A	0.07827	-0.2191	0.0468	2.81838e-06	-0.0219	0.0929	0.8134	23.0099	0.00659986	3.06432e-07
NAMPT	rs148780991	C	G	0.0154	0.6582	0.1432	4.2658e-06	-0.9966	1.3649	0.4653	24.3814	0.00636319	2.93979e-06
NAMPT	rs17687486	C	A	0.15548	-0.176	0.034	2.18776e-07	-0.0766	0.077	0.3199	27.0564	0.00805697	5.45697e-06
NAMPT	rs4299919	A	C	0.80435	-0.1433	0.0312	4.46684e-06	-0.0035	0.0823	0.9657	21.4608	0.00635379	9.97273e-09
NAMPT	rs4632248	T	G	0.21439	0.4632	0.029	1.62181e-57	0.1272	0.0735	0.0834104	257.005	0.071781	1.65147e-05
NAMPT	rs5011445	C	T	0.07527	0.2253	0.0481	2.81838e-06	0.1562	0.0958	0.1029	23.4775	0.0066065	1.46589e-05
NAMPT	rs537112422	A	G	0.015	0.4694	0.1017	3.89045e-06	0.0437	0.3803	0.9085	21.6204	0.00641603	7.28095e-08
NAMPT	rs9994148	A	G	0.71438	-0.133	0.0277	1.58489e-06	-0.0798	0.0664	0.2299	23.9872	0.00693964	7.96423e-06
TIE1	rs10935473	T	G	0.44405	-0.2733	0.0246	9.33254e-29	-0.0515	0.0589	0.3821	126.322	0.0360641	4.2156e-06
TIE1	rs11170465	T	C	0.05436	0.2598	0.0549	2.23872e-06	0.0298	0.091	0.7435	23.0526	0.00674238	5.91326e-07
TIE1	rs11773607	C	T	0.89925	0.2137	0.0428	6.0256e-07	0.0668	0.1	0.5046	27.5268	0.00750014	2.46053e-06
TIE1	rs139772527	T	C	0.01373	0.5488	0.1119	9.33254e-07	-0.0545	0.4217	0.8971	27.1309	0.0072382	9.21008e-08
TIE1	rs200336462	T	C	0.24345	-0.1377	0.0289	1.8197e-06	-0.0941	0.0672	0.1611	23.2045	0.00683457	1.08122e-05
TIE1	rs2240992	A	G	0.46748	-0.1177	0.0248	2.13796e-06	0.0136	0.0588	0.8168	22.9124	0.00678129	2.94986e-07
TIE1	rs2275180	G	A	0.62334	0.2538	0.0251	4.7863e-24	-0.0062	0.0626	0.9214	102.899	0.0300606	5.40894e-08
TIE1	rs28591163	T	C	0.23625	-0.1402	0.0294	1.8197e-06	0.0277	0.0696	0.6904	23.568	0.00684598	8.7341e-07
TIE1	rs71358287	C	A	0.03472	-0.3432	0.0745	4.0738e-06	-0.1319	0.1693	0.4359	26.2532	0.00639168	3.34697e-06
TIE1	rs72847832	T	C	0.02522	-0.423	0.0869	1.12202e-06	-0.1711	0.1085	0.1148	29.2808	0.00713101	1.37124e-05
TIE1	rs79335806	G	A	0.01985	-0.4548	0.0938	1.23027e-06	0.0143	0.4182	0.9727	26.768	0.00707569	6.44736e-09
TIE1	rs79912557	C	T	0.02196	-0.4395	0.0924	1.94984e-06	-0.2802	0.3401	0.41	27.6018	0.0068112	3.74282e-06
TIE1	rs8137322	A	G	0.10779	-0.1914	0.0408	2.69153e-06	-0.059	0.1119	0.597901	23.4106	0.00662665	1.53292e-06
TIE1	rs8176743	T	C	0.06688	1.1119	0.0454	2.95121e-132	0.1027	0.0855	0.2296	601.958	0.153846	7.95578e-06
TIE1	rs9411378	A	C	0.25265	0.2403	0.0285	3.23594e-17	0.0448	0.0639	0.4836	73.5425	0.0210948	2.71038e-06
TIE1	rs9895412	G	A	0.28628	-0.1352	0.0286	2.29087e-06	-0.0161	0.0655	0.806	24.8279	0.00672833	3.33155e-07
FSTL1	rs10848971	A	G	0.26929	0.1336	0.0284	2.5704e-06	-0.027	0.0685	0.6936	23.3374	0.00666332	8.5669e-07
FSTL1	rs111803760	G	A	0.01271	-0.5132	0.1109	3.71535e-06	0.1399	0.263	0.5948	21.9511	0.00644938	1.56027e-06
FSTL1	rs1159124	T	C	0.13187	-0.1734	0.0369	2.5704e-06	0.0757	0.086	0.3787	22.8687	0.00664915	4.27239e-06
FSTL1	rs2366596	A	G	0.03379	-0.3495	0.0713	9.54993e-07	-0.0186	0.1955	0.9243	26.5243	0.00723072	4.99126e-08
FSTL1	rs2484549	G	C	0.95547	-0.2986	0.0616	1.23027e-06	-0.1199	0.3178	0.705801	25.2214	0.00707218	7.84888e-07
FSTL1	rs3770586	T	C	0.46868	0.1209	0.0251	1.51356e-06	-0.0576	0.0594	0.3315	24.1919	0.0069836	5.18498e-06
FSTL1	rs553831722	C	A	0.01669	0.4915	0.1034	1.99526e-06	-0.4136	0.2675	0.1221	26.3672	0.00680236	1.31821e-05
FSTL1	rs80107935	T	C	0.01431	0.5038	0.1041	1.31826e-06	-0.269	0.1543	0.0812307	23.7919	0.00704953	1.67588e-05
FSTL1	rs8057731	G	A	0.1031	0.2234	0.0454	8.51138e-07	-0.0544	0.1339	0.6846	30.7332	0.00728612	9.10152e-07
CBR1	rs16993864	A	C	0.02198	-1.2151	0.0827	6.60693e-49	-0.3363	0.3166	0.2881	223.612	0.061419	6.22167e-06
CBR1	rs4817770	T	C	0.12323	0.2867	0.0378	3.16228e-14	0.1078	0.0911	0.2367	59.6558	0.0171388	7.72103e-06
CBR1	rs62143197	A	G	0.22311	0.2228	0.0302	1.69824e-13	0.12	0.0749	0.109	57.7643	0.0162303	1.41537e-05
PTPN4	rs16933078	A	T	0.12634	-0.319	0.0375	1.86209e-17	0.0404	0.0771	0.6	75.8131	0.0214641	1.51402e-06
PTPN4	rs227646	A	G	0.13078	0.2662	0.0365	2.95121e-13	-0.0597	0.13	0.646399	54.0198	0.0158673	1.16289e-06
PTPN4	rs75767107	G	C	0.03541	0.4203	0.0717	4.57088e-09	-0.0432	0.2428	0.8589	40.297	0.0103086	1.74561e-07
SOCS3	rs10911846	C	T	0.05055	-0.3335	0.0559	2.45471e-09	0.0554	0.1137	0.626299	35.6007	0.010674	1.30911e-06
SOCS3	rs144557188	C	A	0.03519	0.4138	0.0742	2.39883e-08	-0.0416	0.198	0.8335	38.8091	0.00933933	2.43407e-07
SOCS3	rs6437234	T	C	0.1498	0.8327	0.0313	2.13796e-156	-0.0835	0.0783	0.2864	707.656	0.176642	6.27082e-06
GZMB	rs201573837	T	TA	0.98738	-0.6428	0.1174	4.36516e-08	0.1752	0.3236	0.5882	34.3244	0.00900543	1.61632e-06
GZMB	rs8192917	T	C	0.78665	-0.6688	0.0283	7.24436e-124	0.0688	0.0728	0.3446	582.816	0.144782	4.92481e-06
GZMB	rs9743931	C	G	0.26469	-0.1721	0.0282	1e-09	0.0162	0.0634	0.7987	38.4785	0.0111636	3.60022e-07
PDE4D	rs1611236	A	G	0.31728	-0.1509	0.0266	1.34896e-08	-0.0203	0.0724	0.7798	32.8686	0.00966088	4.33503e-07
PDE4D	rs3132451	C	G	0.21656	-0.4602	0.0292	7.07946e-56	-0.1352	0.0824	0.101	255.433	0.0700195	1.48447e-05
PDE4D	rs9378193	C	T	0.14196	-0.4231	0.0395	8.51138e-27	-0.0426	0.1807	0.8138	150.431	0.0336095	3.06465e-07
PAFAH1B2	rs13331053	T	A	0.04276	-0.3395	0.0618	3.98107e-08	-0.1056	0.1369	0.4403	31.4244	0.00906495	3.28093e-06
PAFAH1B2	rs145669789	G	C	0.03314	-0.4047	0.072	1.90546e-08	-0.0813	0.1948	0.6765	34.9927	0.00948593	9.60463e-07
PAFAH1B2	rs62143197	A	G	0.22311	0.2816	0.0301	7.94328e-21	0.12	0.0749	0.109	93.2528	0.0258451	1.41537e-05
GPC1	rs112093957	T	C	0.15208	0.1605	0.0341	2.51189e-06	-0.2266	0.0945	0.0164801	22.064	0.00667041	3.17044e-05
GPC1	rs13082927	G	A	0.18175	0.1557	0.0335	3.38844e-06	-0.0617	0.0635	0.3309	23.9603	0.00650535	5.20593e-06
GPC1	rs140439283	T	C	0.01719	0.5075	0.1104	4.2658e-06	-0.3416	0.2819	0.2256	28.9618	0.00636471	8.09692e-06
GPC1	rs28449570	T	C	0.0458	-0.279	0.06	3.38844e-06	0.125	0.1777	0.481599	22.5991	0.00651158	2.72849e-06
GPC1	rs4074478	T	C	0.10644	0.4237	0.0409	4.2658e-25	-0.1623	0.0854	0.0574302	116.64	0.0315054	1.99155e-05
GPC1	rs62169693	C	T	0.03902	-0.3286	0.0713	4.0738e-06	0.2032	0.1237	0.1003	26.9327	0.00639715	1.48792e-05
GPC1	rs6573142	C	T	0.43286	0.1309	0.0255	2.81838e-07	-0.0115	0.0604	0.8485	27.9897	0.00792431	1.99894e-07
GPC1	rs6897971	G	T	0.04527	-0.2776	0.0595	3.0903e-06	0.2851	0.2365	0.2279	22.123	0.00655491	8.01321e-06
GPC1	rs704	A	G	0.46665	0.1523	0.0246	5.62341e-10	-0.0485	0.0592	0.4126	38.5353	0.011485	3.70097e-06
GPC1	rs72948739	A	G	0.37802	-0.1228	0.0258	1.86209e-06	-0.0201	0.0606	0.740699	23.5608	0.00682029	6.06631e-07
GPC1	rs75943109	A	G	0.01952	-0.4235	0.0908	3.16228e-06	0.2823	0.2876	0.3264	22.805	0.00655086	5.31275e-06
GPC1	rs77505725	A	C	0.02986	-0.3339	0.0722	3.80189e-06	-0.0845	0.156	0.587899	21.4478	0.00644124	1.61786e-06
GPC1	rs7952590	A	C	0.09029	0.204	0.0442	3.89045e-06	-0.0326	0.0854	0.702399	22.7088	0.00641561	8.0352e-07
GPC1	rs79707309	T	C	0.12405	-0.1752	0.038	3.98107e-06	0.0485	0.1151	0.6736	22.1546	0.0064022	9.79062e-07
C1QC	rs139104615	T	C	0.0125	0.9372	0.1173	1.38038e-15	0.0737	0.6106	0.904	73.1215	0.0189829	8.03339e-08
C1QC	rs141126950	T	C	0.0136	0.9376	0.1066	1.44544e-18	-0.1259	0.5602	0.8222	79.6903	0.0229125	2.78511e-07
C1QC	rs4934470	C	T	0.73038	0.2107	0.0275	1.94984e-14	-0.0286	0.0729	0.6951	58.7088	0.0174832	8.487e-07
C1QC	rs78865058	A	G	0.04171	1.0754	0.0603	4.2658e-71	-0.0761	0.1306	0.559899	336.062	0.0879326	1.87223e-06
NCF2	rs17580	A	T	0.04977	0.6643	0.0559	1.31826e-32	0.4012	0.307	0.1913	143.699	0.0410505	9.41713e-06
NCF2	rs28929474	T	C	0.02269	1.0455	0.082	3.16228e-37	0.3299	0.2104	0.1169	168.077	0.0469622	1.35564e-05
NCF2	rs4632248	T	G	0.21439	0.653	0.0278	1.14815e-121	0.1272	0.0735	0.0834104	553.341	0.143282	1.65147e-05
FCGR3B	rs10774624	A	G	0.50985	-0.1477	0.025	3.23594e-09	0.017	0.06	0.776401	36.3669	0.0104695	4.42663e-07
FCGR3B	rs10897054	T	C	0.29041	-0.1631	0.0274	2.5704e-09	0.0142	0.0631	0.8221	36.5702	0.0106264	2.79251e-07
FCGR3B	rs10919543	G	A	0.32443	0.4353	0.0251	3.16228e-67	-0.1499	0.0666	0.0243501	298.841	0.0835517	2.79332e-05

## Sheet: Table S3
Table S3. Mendelian randomization results of causal risk proteins on multiple myeloma.									Back to TOC
		IVW							MR-Egger							Weighted Median				GSMR
Exposures	No. of SNPs	OR	95% CI	P-value	Q	Q P-value	I2		OR	95% CI	P-value	intercept	intercept P-value	I2GX		OR	95% CI	P-value		No. of HEIDI-outliers	OR	95% CI	P-value
NAMPT	10	1.3532	1.1828 - 1.5481	1.06e-05	3.0452	0.9625	0		1.1802	0.7459 - 1.8676	0.499196	0.0378	0.518	0.8628		1.3356	0.9867 - 1.8078	0.0610265		0	1.3476	1.0612 - 1.7115	0.0144138
TIE1	16	1.1381	1.0639 - 1.2175	0.000168889	4.9215	0.9928	0		1.1108	0.9283 - 1.3292	0.270502	0.0112	0.7301	0.9682		1.1039	0.9574 - 1.2727	0.173602		0	1.1343	1.0088 - 1.2754	0.035152
FSTL1	9	0.6785	0.5689 - 0.8093	1.61e-05	2.3762	0.9673	0		0.6303	0.337 - 1.1787	0.191642	0.0185	0.7952	0.6323		0.6395	0.4233 - 0.966	0.033657		0	0.6755	0.4964 - 0.9192	0.0125591
CBR1	3	1.4555	1.2559 - 1.6867	6.07e-07	0.379	0.8274	0		1.2407	0.6527 - 2.3583	0.629471	0.0619	0.6685	0.5111		1.4201	0.9704 - 2.078	0.0709956		0	1.4546	1.0336 - 2.0471	0.0315768
PTPN4	3	0.8689	0.8232 - 0.9171	3.46e-07	0.037	0.9817	0		1.1583	0.0384 - 34.9546	0.946298	-0.0913	0.8949	0.8928		0.8763	0.5689 - 1.3497	0.548934		0	0.8786	0.8269 - 0.9263	0.00646
SOCS3	3	0.9005	0.88 - 0.9215	4.41e-19	0.0347	0.9828	0		0.9382	0.5619 - 1.5667	0.8478	-0.03	0.8948	0.9927		0.9046	0.7607 - 1.0756	0.25634		0	0.9018	0.8146 - 0.9978	0.0491
GZMB	3	0.8966	0.8553 - 0.9398	5.42e-06	0.1104	0.9463	0		0.8909	0.6113 - 1.2983	0.655291	0.0035	0.9751	0.9904		0.9025	0.7364 - 1.1061	0.32305		0	0.9026	0.8306 - 0.9851	0.0419477
PDE4D	3	1.2855	1.1562 - 1.4292	3.43e-06	0.2399	0.887	0		1.3988	0.7136 - 2.7418	0.507263	-0.0316	0.8284	0.9708		1.2832	0.9328 - 1.7654	0.125458		0	1.3032	1.0422 - 1.7026	0.0095301
PAFAH1B2	3	1.4302	1.268 - 1.6133	5.73e-09	0.1857	0.9113	0		0.742	0.0364 - 15.1233	0.878016	0.2044	0.7413	0.7996		1.442	0.9467 - 2.1963	0.0881887		0	1.4309	0.9681 - 2.1149	0.0723013
GPC1	14	0.6922	0.5797 - 0.8265	4.78892e-05	8.2844	0.8246	0		0.5942	0.3578 - 0.9868	0.0672886	0.0361	0.5241	0.7036		0.6886	0.5016 - 0.9452	0.0209613		0	0.708	0.5672 - 0.8838	0.00227663
C1QC	4	0.9275	0.8918 - 0.9645	0.00016534	0.0975	0.9921	0		0.9493	0.6815 - 1.3223	0.78732	-0.0175	0.8722	0.9845		0.9243	0.745 - 1.1469	0.474805		0	0.9275	0.7471 - 1.1515	0.495148
NCF2	3	1.2713	1.1186 - 1.4447	0.000135078	0.9224	0.6305	0		1.6309	0.5369 - 4.9544	0.546807	-0.178	0.733	0.9926		1.2571	1.0391 - 1.5207	0.0185084		0	1.2715	1.0518 - 1.537	0.0130613
FCGR3B	3	0.7495	0.65 - 0.8643	7.35e-05	0.5866	0.7458	0		0.6205	0.356 - 1.0814	0.34116	0.0582	0.5875	0.9712		0.753	0.5681 - 0.998	0.0483956		0	0.7495	0.5759 - 0.9754	0.0319439
Abbreviations: C1QC, complement C1q subcomponent subunit C; CBR1, carbonyl reductase 1; FCGR3B, Fc-gamma receptor III-B; FSTL1, follistatin-related protein 1; GPC1, glypican 1; GZMB, granzyme B; IVW, inverse variance weighted; MR, Mendelian randomization; NAMPT, Nicotinamide phosphoribosyltransferase; NCF2, neutrophil cytosol factor 2; PAFAH1B2, platelet-activating factor acetylhydrolase IB subun…
MR-Egger method, with an intercept term differing from zero representing evidence of horizontal pleiotropy, the intercept with P-value < 0.05 indicates the presence of overall horizontal pleiotropy.
I2GX <0.9 indicates the presence of considerable risk of bias in the MR-Egger estimates.
The HEIDI-outlier approach in GSMR removes SNP instruments with strong putative pleiotropic effects.
Cochran’s Q statistic and I2 in IVW methods to assess heterogeneity of the Wald estimates across variants, P-value < 0.05 indicates the presence of heterogeneity.

## Sheet: Table S4
Table S4. Information of genetic variants for MR-BMA analysis.							Back to TOC
SNP	Chr	Pos	Effect allele	Other allele	Effect allele frequency	Beta for NAMPT	Beta for TIE1	Beta for FSTL1	Beta for CBR1	Beta for PTPN4	Beta for SOCS3	Beta for GZMB	Beta for PDE4D	Beta for PAFAH1B2	Beta for GPC1	Beta for C1QC	Beta for NCF2	Beta for FCGR3B	Beta for MM	SE for MM
rs75943109	1	11095331	A	G	0.01952	0.0324	0.0701	-0.0629	0.015	-0.0938	-0.0281	0.0293	0.1043	0.1111	-0.4235	-0.1445	0.0698	0.1118	0.2823	0.2876
rs139104615	1	22941548	T	C	0.0125	0.0726	-0.0791	-0.1209	0.0499	0.0934	0.2138	-0.1099	-0.1892	-0.0196	-0.0896	0.9372	0.1374	-0.0493	0.0737	0.6106
rs78865058	1	22944209	A	G	0.04171	0.1442	0.008	-0.0044	0.0893	0.0519	-0.0172	-0.0216	-0.0196	0.0422	-0.0787	1.0754	0.0638	-0.1281	-0.0761	0.1306
rs141126950	1	22951801	T	C	0.0136	0.1778	-0.1183	0.0974	-0.0913	-0.092	0.0858	-0.0394	0.2057	0.0948	0.0433	0.9376	0.2923	-0.0259	-0.1259	0.5602
rs2275180	1	43773033	G	A	0.62334	-0.0121	0.2538	-0.0503	0.0011	0.0045	-0.0075	-0.0225	-0.0256	-0.0385	-0.0038	0.0036	-0.0209	-0.018	-0.0062	0.0626
rs2484549	1	101081038	G	C	0.95547	-0.0141	-0.0053	-0.2986	-0.0219	0.022	-0.0402	0.0167	-0.0612	-0.0485	0.026	0.0121	-0.0594	0.0262	-0.1199	0.3178
rs10919543	1	161508617	G	A	0.32443	0.0132	-0.0049	-0.0204	-0.0108	0.0075	-0.0261	-0.0044	-0.0041	0.0163	-0.0019	-0.0202	-0.006	0.4353	-0.1499	0.0666
rs140439283	1	177138228	T	C	0.01719	0.0508	-0.0827	0.0762	-0.0148	-0.049	0.2409	-0.0558	0.2101	0.0956	0.5075	-0.0074	0.0838	-0.1929	-0.3416	0.2819
rs10911846	1	186291512	C	T	0.05055	0.057	-0.1476	-0.0611	-0.0148	0.0499	-0.3335	0.0009	-0.0661	-0.004	-0.0883	-0.0098	0.0656	-0.0395	0.0554	0.1137
rs79335806	2	77719282	G	A	0.01985	0.1891	-0.4548	-0.0688	0.1258	0.1097	0.1082	-0.1551	0.0627	0.2152	-0.1499	-0.2084	0.098	-0.2471	0.0143	0.4182
rs112093957	2	81836835	T	C	0.15208	0.0302	-0.0134	-0.0034	-0.059	0.0031	0.0097	0.0254	0.0082	-0.0943	0.1605	-0.007	-0.0022	-0.0453	-0.2266	0.0945
rs72847832	2	129299364	T	C	0.02522	-0.0331	-0.423	-0.0051	-0.0964	-0.0364	-0.2229	-0.1051	-0.0614	0.1287	0.0767	-0.0095	0.113	-0.0572	-0.1711	0.1085
rs62169693	2	133340823	C	T	0.03902	0.0907	-0.0164	-0.0042	0.002	-0.0424	-0.0606	0.1331	-0.0304	-0.0589	-0.3286	-0.0614	-0.0215	-0.0061	0.2032	0.1237
rs3770586	2	169828995	T	C	0.46868	-0.0527	0.0051	0.1209	-0.0149	0.0288	0.0319	-0.0111	-0.026	0.0141	0.0373	0.0374	-0.0187	-0.0105	-0.0576	0.0594
rs80107935	2	175004250	T	C	0.01431	-0.0509	-0.0031	0.5038	0.0119	0.0135	-0.0478	0.2751	-0.105	0.0257	-0.0504	0.1094	-0.1632	0.0467	-0.269	0.1543
rs4074478	2	241446340	T	C	0.10644	0.0763	-0.0557	-0.0667	0.0216	0.0273	-0.0046	0.026	0.0543	0.0117	0.4237	0.009	0.044	0.0276	-0.1623	0.0854
rs6437234	2	242019288	T	C	0.1498	0.0232	-0.0159	-0.0588	0.0555	-0.0357	0.8327	-0.0499	-0.0463	0.014	-0.027	-0.0262	0.0336	-0.0326	-0.0835	0.0783
rs79707309	3	52178185	T	C	0.12405	-0.0417	0.0408	-0.003	-0.0331	-0.0073	-0.0102	0.056	-0.0123	0.0255	-0.1752	-0.0563	-0.0101	0.0417	0.0485	0.1151
rs10935473	3	98416900	T	G	0.44405	0.0083	-0.2733	0.0096	0.0246	0.0119	0	-0.0296	-0.0125	-0.0029	0.0348	0.0247	0.0263	0.0702	-0.0515	0.0589
rs13082927	3	190514435	G	A	0.18175	-0.0017	-0.0287	-0.0158	-0.0017	-0.0137	-0.0496	0.0122	0.0262	-0.0059	0.1557	0.0226	-0.0672	0.045	-0.0617	0.0635
rs9994148	4	24593935	A	G	0.71438	-0.133	-0.0254	0.0398	-0.0435	0.045	-0.0464	-0.0153	-0.0735	-0.039	0.0102	0.0062	-0.0501	0.0132	-0.0798	0.0664
rs77505725	4	73418561	A	C	0.02986	0.0115	0.0787	0.0351	0.0534	0.1108	0.0249	-0.1728	-0.0129	0.0015	-0.3339	-0.0353	-0.032	0.0334	-0.0845	0.156
rs28591163	4	187299609	T	C	0.23625	0.0115	-0.1402	0.0137	0.0001	0.0161	-0.0543	-0.0311	-0.0532	-0.0149	0.035	-0.0209	0.0286	-0.0246	0.0277	0.0696
rs115219459	5	52283213	C	T	0.01396	0.5152	-0.2839	-0.0511	0.3038	-0.0848	0.1523	-0.088	-0.1036	0.3103	-0.0279	0.0032	0.4379	-0.1279	-0.0035	0.2942
rs6897971	5	55884741	G	T	0.04527	0.0267	0.0905	0.064	0.0196	-0.0847	-0.0111	0.0615	0.0194	0.1024	-0.2776	-0.0361	0.032	0.0828	0.2851	0.2365
rs1611236	6	29748690	A	G	0.31728	0.0293	-0.0255	-0.0209	0.0766	0.0054	0.0224	-0.0347	-0.1509	0.0325	-0.0288	0.0289	0.0129	0.0156	-0.0203	0.0724
rs9378193	6	31293942	C	T	0.14196	0.0074	0.0039	-0.0769	0.0751	0.099	0.0798	-0.0975	-0.4231	0.0872	-0.0612	-0.0197	0.0769	0.0698	-0.0426	0.1807
rs3132451	6	31582025	C	G	0.21656	0.018	-0.044	0.0178	0.0229	0.0228	0.0304	-0.1028	-0.4602	0.015	0.001	-0.0011	-0.0102	0.0611	-0.1352	0.0824
rs201573837	6	51408639	T	TA	0.98738	0.02	-0.0684	-0.1393	0.0564	-0.0615	0.1614	-0.6428	-0.1755	0.1202	-0.0685	-0.1484	0.1578	-0.1744	0.1752	0.3236
rs72948739	6	110237352	A	G	0.37802	0.0115	-0.0002	-0.0462	0.0319	-0.0424	0.0297	0.0129	-0.0458	0.0318	-0.1228	0.0012	0.0535	-0.0198	-0.0201	0.0606
rs11773607	7	20581277	C	T	0.89925	0.0031	0.2137	-0.0191	-0.0248	-0.0231	0.0286	0.0703	-0.0608	-0.1324	0.0068	0.0183	-0.064	0.0378	0.0668	0.1
rs5011445	7	20700926	C	T	0.07527	0.2253	-0.1303	-0.0698	0.0947	0.0544	0.0166	0.0051	0.0031	0.0776	-0.0559	0.031	0.1613	0.0085	0.1562	0.0958
rs553831722	7	76792455	C	A	0.01669	-0.1616	-0.0152	0.4915	-0.0104	0.0422	-0.0422	0.1825	0.0013	0.051	0.1032	0.0628	-0.1654	0.1488	-0.4136	0.2675
rs145669789	7	109534136	G	C	0.03314	-0.1371	-0.0088	-0.0266	-0.0948	-0.0161	0.062	-0.0056	0.0847	-0.4047	-0.0391	-0.0833	-0.1843	0.0319	-0.0813	0.1948
rs4299919	7	153293008	A	C	0.80435	-0.1433	0.0036	0.0465	-0.0606	-0.0058	-0.0056	0.0303	-0.0192	-0.0366	0.0153	-0.0329	-0.1003	0.0368	-0.0035	0.0823
rs2240992	7	157192659	A	G	0.46748	-0.0354	-0.1177	0.0124	0.0022	-0.0069	-0.0012	-0.0111	0.0349	0.023	-0.0349	-0.0037	0.0014	0.0179	0.0136	0.0588
rs8176743	9	136131415	T	C	0.06688	0.0988	1.1119	-0.0107	-0.0185	-0.0394	0.0422	0.0453	0.0082	-0.0247	-0.007	-0.0235	0.0416	-0.0543	0.1027	0.0855
rs9411378	9	136145425	A	C	0.25265	-0.0043	0.2403	0.0063	0.0076	0.0374	0.0126	-0.0413	-0.0067	-0.0025	0.0055	0.0538	-0.0394	0.0726	0.0448	0.0639
rs200336462	10	11114225	T	C	0.24345	0.036	-0.1377	-0.0149	0.0447	0.0422	0.0387	-0.0061	-0.0154	0.0777	0.0283	-0.0429	0.0391	-0.0002	-0.0941	0.0672
rs2366596	10	24283075	A	G	0.03379	-0.0114	0.0097	-0.3495	0.0541	-0.0321	0.1382	0.1613	0.0635	0.0538	-0.0473	0.1134	-0.0015	0.0114	-0.0186	0.1955
rs4934470	10	91067438	C	T	0.73038	0.0329	0.0022	-0.03	-0.0423	-0.0449	0.0442	-0.0047	-0.0134	-0.0276	0.0542	0.2107	-0.0122	-0.0563	-0.0286	0.0729
rs79912557	10	100455688	C	T	0.02196	-0.1381	-0.4395	-0.0908	-0.0637	0.0124	0.0917	0.1092	0.0948	0.0998	-0.0102	-0.1648	-0.02	-0.0657	-0.2802	0.3401
rs10897054	11	60118636	T	C	0.29041	-0.0119	-0.0353	-0.0504	0.0001	0.0175	-0.056	0.0068	-0.02	0.0285	-0.0275	-0.0008	0.0115	-0.1631	0.0142	0.0631
rs148780991	11	65314277	C	G	0.00854	0.6582	0.0856	-0.3174	0.3214	-0.0782	0.2794	-0.2509	0.0789	0.0607	0.1353	-0.0645	0.6053	-0.2095	-0.9966	1.3649
rs7952590	11	95667187	A	C	0.09029	-0.009	0.0091	0.0204	-0.0213	0.0259	0.0059	0.0338	-0.0695	0.0059	0.204	-0.0307	-0.0107	0.0723	-0.0326	0.0854
rs10848971	12	4119909	A	G	0.26929	-0.029	-0.0085	0.1336	-0.0135	0.0203	-0.0142	-0.0169	0.022	-0.006	0.0232	0.0218	-0.008	0.0158	-0.027	0.0685
rs16933078	12	7171338	A	T	0.12634	0.0064	-0.0565	0.0124	-0.0104	-0.319	0.0364	-0.0719	0.0171	-0.0575	0.0755	0.0035	-0.0111	-0.017	0.0404	0.0771
rs75767107	12	7182832	G	C	0.03541	-0.0135	0.1085	-0.0963	-0.0117	0.4203	0.0064	0.0462	0.1426	0.0489	-0.1552	0.0934	0.0137	0.0484	-0.0432	0.2428
rs11170465	12	53585825	T	C	0.05436	-0.0703	0.2598	-0.0382	-0.0388	0.0024	-0.0301	-0.0002	0.0699	-0.0411	0.0883	0.0503	-0.064	0.055	0.0298	0.091
rs111803760	12	105377490	G	A	0.01271	0.2697	0.0878	-0.5132	0.1573	0.009	-0.0079	0.0401	-0.1085	-0.0356	-0.2304	-0.1389	0.1975	0.1936	0.1399	0.263
rs10774624	12	111833788	A	G	0.50985	0.0198	-0.0191	0.0063	-0.0013	0.0263	-0.0153	-0.0214	0.0453	-0.0148	0.0301	-0.0106	0.0248	-0.1477	0.017	0.06
rs9743931	14	24965393	C	G	0.26469	0.0527	-0.0223	0	0.0633	-0.0241	-0.0134	-0.1721	0.0423	0.0093	0.0098	-0.0377	0.0252	-0.0093	0.0162	0.0634
rs8192917	14	25102160	T	C	0.78665	0.0199	-0.03	0.0321	0.0049	-0.0042	-0.0281	-0.6688	-0.012	-0.0339	0.0119	0.0296	0.0298	-0.0023	0.0688	0.0728
rs6573142	14	57733023	C	T	0.43286	-0.0255	0.0034	0.028	0.0141	0.0106	0.0115	0.0131	0.0396	0.0163	0.1309	0.0021	-0.0225	-0.0037	-0.0115	0.0604
rs17687486	14	88436405	C	A	0.15548	-0.176	-0.0487	0.0363	-0.0529	-0.0051	0.027	-0.008	-0.0165	0.0022	-0.0475	-0.0323	-0.0526	0.0004	-0.0766	0.077
rs28929474	14	94844947	T	C	0.02269	-0.0175	-0.0042	-0.0366	0.0159	0.0477	-0.0314	0.1266	-0.1686	-0.0516	-0.1611	0.0506	1.0455	0.0396	0.3299	0.2104
rs17580	14	94847262	A	T	0.04977	0.0459	0.0018	-0.0079	0.0702	-0.0068	0.0789	0.0223	0.0197	0.072	-0.0372	-0.0244	0.6643	0.0036	0.4012	0.307
rs12885123	14	96422899	G	A	0.07827	-0.2191	0.0364	0.0561	-0.0422	-0.0359	0.0153	-0.0013	-0.0153	0.0259	0.0467	-0.1335	-0.1228	0.0487	-0.0219	0.0929
rs144557188	15	25546332	C	A	0.03519	0.015	0.0253	0.0587	0.0202	0.0084	0.4138	0.1068	0.1478	-0.0545	0.0149	0.0904	0.0659	-0.0686	-0.0416	0.198
rs28449570	15	63687566	T	C	0.0458	-0.0116	-0.0043	0.0509	0.097	0.0532	-0.0331	0.1113	0.0193	0.0622	-0.279	0.0496	-0.0684	-0.1125	0.125	0.1777
rs139772527	16	208761	T	C	0.01373	0.017	0.5488	-0.0791	-0.0188	0.0197	0.1071	-0.0321	0.138	0.1062	-0.2101	-0.0642	0.0528	0.1465	-0.0545	0.4217
rs8057731	16	2272655	G	A	0.1031	-0.0693	0.1077	0.2234	-0.089	-0.0899	0.0184	0.0652	0.0339	-0.0072	0.0897	0.0251	-0.0663	0.0356	-0.0544	0.1339
rs13331053	16	7294146	T	A	0.04276	-0.0244	0.0804	0.0876	-0.0729	0.0373	-0.0071	-0.002	-0.0624	-0.3395	0.043	0.0086	-0.1327	0.0107	-0.1056	0.1369
rs71358287	17	10084716	C	A	0.03472	-0.0139	-0.3432	0.0578	-0.0508	-0.1131	0.101	-0.0599	0.0274	0.112	0.0968	0.0707	-0.0073	-0.0761	-0.1319	0.1693
rs704	17	26694861	A	G	0.46665	-0.0056	0.0198	0.0636	-0.0389	0.0264	-0.0748	-0.034	0.012	-0.0034	0.1523	-0.0154	-0.024	0.0442	-0.0485	0.0592
rs9895412	17	32676762	G	A	0.28628	-0.0132	-0.1352	0.0463	-0.016	-0.0011	0.0014	-0.041	-0.0092	-0.0171	0.0201	-0.0556	-0.0108	0.0099	-0.0161	0.0655
rs12450260	17	48026533	G	T	0.44982	0.1164	0.0046	-0.032	0.0546	-0.044	-0.0119	-0.0165	0.0078	0.0168	0.012	0.0062	0.0358	-0.0379	0.0567	0.0591
rs537112422	17	81153781	A	G	0.015	0.4694	0.1344	-0.0823	0.3402	-0.0897	0.1261	0.0934	-0.0781	0.0861	0.0014	-0.0093	0.4619	-0.0278	0.0437	0.3803
rs62143197	19	54320716	A	G	0.22311	0.4628	-0.0913	-0.1663	0.2228	0.1067	0.0892	-0.1416	-0.0439	0.2816	-0.0302	-0.0088	0.6519	-0.0175	0.12	0.0749
rs4632248	19	54324995	T	G	0.21439	0.4632	-0.0805	-0.1677	0.2176	0.104	0.0825	-0.1369	-0.0387	0.2742	-0.03	-0.0142	0.653	-0.0181	0.1272	0.0735
rs1159124	20	10082063	T	C	0.13187	0.0632	0.0027	-0.1734	-0.016	-0.0166	-0.0209	-0.0269	0.0412	-0.0218	0.0013	-0.0067	0.0465	-0.0257	0.0757	0.086
rs227646	20	24924073	A	G	0.13078	0.0007	0.0157	0.0691	-0.0375	0.2662	-0.0222	-0.0298	-0.0251	-0.0096	0.0301	-0.0401	-0.045	0.0625	-0.0597	0.13
rs16993864	21	37446599	A	C	0.02198	-0.1704	-0.0581	-0.0223	-1.2151	0.1234	-0.2034	-0.0475	0.0419	-0.0627	0.0598	0.1016	-0.0654	-0.0005	-0.3363	0.3166
rs4817770	21	37461348	T	C	0.12323	0.0248	-0.0146	-0.0328	0.2867	0.007	-0.0531	0.0048	-0.0479	-0.0434	0.0043	0.0366	-0.0057	-0.0348	0.1078	0.0911
rs8137322	22	35346255	A	G	0.10779	0.0546	-0.1914	-0.0609	0.0104	-0.0148	-0.038	-0.0191	-0.0369	0.0351	0.002	-0.0478	0.0744	-0.0566	-0.059	0.1119
Abbreviations: C1QC, complement C1q subcomponent subunit C; CBR1, carbonyl reductase 1; FCGR3B, Fc-gamma receptor III-B; FSTL1, follistatin-related protein 1; GPC1, glypican 1; GZMB, granzyme B; MM, multiple myeloma; NAMPT, Nicotinamide phosphoribosyltransferase; NCF2, neutrophil cytosol factor 2; PAFAH1B2, platelet-activating factor acetylhydrolase IB subunit beta; PDE4D, cAMP-specific 3',5'-cyc…

## Sheet: Table S5
Table S5. Test of influential genetic variants in MR-BMA.											Back to TOC
SNP	Cd 1	Cd 2	Cd 3	Cd 4	Cd 5	Cd 6	Cd 7	Cd 8	Cd 9	Cd 10	max Cd
rs10919543	0.001	0	0	0.001	0.001	0	0.002	0.007	2.191	0.001	2.191
rs8176743	0.006	0.001	0.001	0.004	0.001	0.712	0.001	0	0.005	0.554	0.712
rs80107935	0.005	0.015	0.019	0.014	0.014	0.011	0.003	0.155	0.006	0.004	0.155
rs4074478	0.045	0.033	0.02	0.027	0.017	0.02	0.029	0.127	0.036	0.026	0.127
rs112093957	0.096	0.086	0.061	0.067	0.051	0.063	0.073	0.091	0.09	0.068	0.096
rs77505725	0.078	0.069	0.057	0.064	0.07	0.054	0.084	0.065	0.051	0.06	0.084
rs3132451	0.001	0	0	0.074	0.037	0.002	0.003	0.001	0.011	0.002	0.074
rs4632248	0.006	0.032	0.017	0	0.042	0.03	0.044	0.062	0.003	0	0.062
rs72948739	0.049	0.059	0.038	0.031	0.038	0.043	0.059	0.061	0.036	0.034	0.061
rs62143197	0.019	0.06	0.031	0.003	0.028	0.047	0.026	0.045	0.011	0.003	0.06
Threshold	0.6997	0.6997	0.7962	0.7962	0.7962	0.7962	0.6997	0.6997	0.7962	0.7962
Abbreviations: Cd, Cook's distance.
This table displays for each study the 10 variants with the largest Cook’s distance (Cd) based on the best individual models (model posterior probability > 0.02). Because a total of 10 models with posterior probability >0.02, we identified influential variants for 10 models. The maximum Cd of each variant in all models is used for diagnostics. The final row gives the suggested cut-off for Cook’s …

## Sheet: Table S6
Table S6. Test of outlying genetic variants in MR-BMA.													Back to TOC
SNP	q1	q2	q3	q4	q5	q6	q7	q8	q9	q10	max q
rs10919543	5.355	5.029	4.951	5.29	4.767	4.978	4.854	5.542	1.128	5.321	5.542
rs112093957	3.475	3.254	3.082	3.309	2.33	3.247	2.519	3.428	3.937	3.462	3.937
rs80107935	3.148	2.699	2.103	2.58	2.912	2.614	3.549	0.72	2.935	3.129	3.549
rs3132451	2.872	2.597	0	0.047	0.024	2.376	3.011	2.466	2.406	2.685	3.011
rs72847832	1.532	2.379	1.855	1.119	0.651	1.154	1.033	1.848	1.834	0.681	2.379
rs28929474	1.719	0.089	0.191	2.226	2.158	0.045	1.627	1.596	1.851	1.738	2.226
rs200336462	1.932	1.882	1.677	1.728	2.021	1.27	2.221	1.769	1.942	1.383	2.221
rs77505725	1.799	1.545	1.713	1.982	2.191	1.643	1.975	1.381	1.59	1.911	2.191
rs6437234	1.616	1.62	1.262	1.278	1.689	1.567	2.067	1.988	1.801	1.559	2.067
rs553831722	1.548	1.657	1.6	1.505	1.912	1.618	1.956	0.732	1.323	1.534	1.956
rs4817770	1.272	1.47	1.864	1.607	0.028	1.521	0.007	1.184	1.116	1.308	1.864
rs78865058	1.204	0.793	0.773	1.183	1.065	0.813	1.07	0.625	1.598	1.219	1.598
rs17580	1.495	0.684	0.607	1.44	1.335	0.618	1.401	1.586	1.509	1.494	1.586
rs8176743	0.744	1.154	1.077	0.686	1.497	0.342	1.561	1.29	0.567	0.278	1.561
rs5011445	0.623	1.183	1.069	0.557	1.045	1.522	1.16	1.477	0.702	0.865	1.522
Threshold											11.5799
This table displays for each study the 10 variants with the largest maximum q based on the best individual models(model posterior probability > 0.02). Because a total of 10 models with posterior probability >0.02, we identified outlying variants for 10 models. The maximum q of each variant in all models is used for diagnostics. The final row gives the suggested threshold for the q-statistic and v…

## Sheet: Table S7
Table S7. Top 10 models ranked by the model posterior probability after model diagnostics.					Back to TOC
Model	Posterior probability	Causal effect
NAMPT, GPC1	0.152	0.26, -0.354
NAMPT, PDE4D, GPC1	0.131	0.272, 0.249, -0.381
PDE4D, GPC1, NCF2	0.104	0.267, -0.367, 0.211
GPC1, NCF2	0.076	-0.34, 0.195
TIE1, GPC1, NCF2	0.067	0.125, -0.324, 0.217
FSTL1, GPC1	0.054	-0.338, -0.339
CBR1, PDE4D, GPC1	0.05	0.367, 0.274, -0.362
NAMPT, TIE1, GPC1	0.042	0.267, 0.105, -0.343
CBR1, GPC1	0.035	0.328, -0.336
FSTL1, CBR1, GPC1	0.023	-0.255, 0.237, -0.318
Abbreviations: CBR1, carbonyl reductase 1; FSTL1, follistatin-related protein 1; GPC1, glypican 1; NAMPT, Nicotinamide phosphoribosyltransferase; NCF2, neutrophil cytosol factor 2; PDE4D, cAMP-specific 3',5'-cyclic phosphodiesterase 4D; PTPN4, protein tyrosine phosphatase non-receptor type 4; TIE1, Tyrosine kinase with immunoglobulin-like and EGF-like domains 1.
Causal effects are log odds ratios for coronary artery disease per 1 standard deviation increase in the risk factor.

## Sheet: Table S8
Table S8. Meta-analysis for the effect of genetically predicted causal risk proteins on the risk of MM from FinnGen and UK Biobank.											Back to TOC
Exposures	Data sources	OR	95% CI	P-value
NAMPT
	FinnGen	1.3532	1.1828 - 1.5481	1.06e-05
	UK Biobank	1.2092	0.8841 - 1.6539	0.234365
	Combined effect	1.3297	1.1750 - 1.5046	6.27157e-06
TIE1
	FinnGen	1.1381	1.0639 - 1.2175	0.000168889
	UK Biobank	1.0696	0.8867 - 1.2903	0.481938
	Combined effect	1.0797	1.0154 - 1.1480	0.0143427
FSTL1
	FinnGen	0.6785	0.5689 - 0.8093	1.61e-05
	UK Biobank	1.1325	0.8671 - 1.4789	0.361039
	Combined effect	0.8677	0.5254 - 1.4329	0.579166
CBR1
	FinnGen	1.4555	1.2559 - 1.6867	6.07e-07
	UK Biobank	1.0102	0.8488 - 1.2023	0.908972
	Combined effect	1.2496	1.1166 - 1.3984	0.000103961
PTPN4
	FinnGen	0.8689	0.8232 - 0.9171	3.46e-07
	UK Biobank	0.9228	0.7267 - 1.1719	0.510065
	Combined effect	0.8714	0.8267 - 0.9186	3.1165e-07
SOCS3
	FinnGen	0.9005	0.88 - 0.9215	4.41e-19
	UK Biobank	0.8478	0.821 - 0.8754	6.2e-24
	Combined effect	0.8823	0.8659 - 0.8989	5.34e-269
GZMB
	FinnGen	0.8966	0.8553 - 0.9398	5.42e-06
	UK Biobank	0.9317	0.813 - 1.0676	0.308434
	Combined effect	0.8981	0.8578 - 0.9404	4.56313e-06
PDE4D
	FinnGen	1.2855	1.1562 - 1.4292	3.43e-06
	UK Biobank	1.0649	0.9059 - 1.2519	0.445886
	Combined effect	1.2612	1.1403 - 1.395	6.35233e-06
PAFAH1B2
	FinnGen	1.4302	1.268 - 1.6133	5.73e-09
	UK Biobank	1.0606	0.6469 - 1.7389	0.815501
	Combined effect	1.4065	1.2512 - 1.5811	1.1013e-08
GPC1
	FinnGen	0.6922	0.5797 - 0.8265	4.78892e-05
	UK Biobank	0.8466	0.667 - 1.0747	0.171292
	Combined effect	0.7437	0.645 - 0.8574	4.52294e-05
C1QC
	FinnGen	0.9275	0.8918 - 0.9645	0.00016534
	UK Biobank	0.8994	0.7414 - 1.0911	0.281996
	Combined effect	0.9263	0.8914 - 0.9626	9.40289e-05
NCF2
	FinnGen	1.2713	1.1186 - 1.4447	0.000135078
	UK Biobank	1.1926	1.0009 - 1.4209	0.0488098
	Combined effect	1.2475	1.1205 - 1.389	5.43228e-05
FCGR3B
	FinnGen	0.7495	0.65 - 0.8643	7.35e-05
	UK Biobank	0.9745	0.8287 - 1.1461	0.755261
	Combined effect	0.8404	0.7551 - 0.9354	0.00145524
Abbreviations: C1QC, complement C1q subcomponent subunit C; CBR1, carbonyl reductase 1; FCGR3B, Fc-gamma receptor III-B; FSTL1, follistatin-related protein 1; GPC1, glypican 1; GZMB, granzyme B; NAMPT, Nicotinamide phosphoribosyltransferase; NCF2, neutrophil cytosol factor 2; PAFAH1B2, platelet-activating factor acetylhydrolase IB subunit beta; PDE4D, cAMP-specific 3',5'-cyclic phosphodiesterase …

## Sheet: Table S9
Table S9. Genetic variants for Mendelian randomisation analysis of the associations between multiple myeloma and significant proteins.								Back to TOC
Abbreviations: C1QC, complement C1q subcomponent subunit C; CBR1, carbonyl reductase 1; FCGR3B, Fc-gamma receptor III-B; FSTL1, follistatin-related protein 1; GPC1, glypican 1; GZMB, granzyme B; MM, multiple myeloma; NAMPT, Nicotinamide phosphoribosyltransferase; NCF2, neutrophil cytosol factor 2; PAFAH1B2, platelet-activating factor acetylhydrolase IB subunit beta; PDE4D, cAMP-specific 3',5'-cyc…
Outcomes	SNP	Effect allele	Other allele	Effect allele frequency	logOR for MM	SE for MM	P-value for MM	Beta for outcome	SE for outcome	P-value for outcome	F-statistics
NAMPT	rs114121233	C	T	0.004986	2.3236	0.5059	4.36004e-06	0.0554	0.0985	0.57544	10265.2
NAMPT	rs115253040	T	C	0.01938	1.1243	0.2333	1.43701e-06	0.031	0.0822	0.707946	9152.82
NAMPT	rs12162384	A	C	0.1985	0.3729	0.0747	6.00703e-07	0.0002	0.0349	1	8395.67
NAMPT	rs145294585	C	T	0.006722	2.0247	0.4305	2.558e-06	0.0406	0.0883	0.645654	10502.5
NAMPT	rs2048826	G	A	0.2317	0.3353	0.0703	1.82301e-06	-0.004	0.0273	0.891251	7561.66
NAMPT	rs2578125	T	C	0.8511	-0.4045	0.0849	1.87499e-06	-0.0044	0.0488	0.933254	7846.2
NAMPT	rs7441672	G	A	0.9707	-0.8712	0.1858	2.74101e-06	-0.0122	0.0507	0.812831	8182.91
NAMPT	rs76450314	C	T	0.01569	1.2227	0.2608	2.75702e-06	-0.1162	0.0841	0.165959	8779.69
TIE1	rs114121233	C	T	0.004986	2.3236	0.5059	4.36004e-06	0.0412	0.0985	0.676083	10265.2
TIE1	rs115253040	T	C	0.01938	1.1243	0.2333	1.43701e-06	0.1842	0.0821	0.0251189	9152.82
TIE1	rs12162384	A	C	0.1985	0.3729	0.0747	6.00703e-07	-0.0186	0.035	0.588844	8395.67
TIE1	rs145294585	C	T	0.006722	2.0247	0.4305	2.558e-06	0.0971	0.0882	0.269153	10502.5
TIE1	rs2048826	G	A	0.2317	0.3353	0.0703	1.82301e-06	-0.0166	0.0273	0.549541	7561.66
TIE1	rs2578125	T	C	0.8511	-0.4045	0.0849	1.87499e-06	0.0167	0.0488	0.724436	7846.2
TIE1	rs7441672	G	A	0.9707	-0.8712	0.1858	2.74101e-06	0.136	0.0507	0.00724436	8182.91
TIE1	rs76450314	C	T	0.01569	1.2227	0.2608	2.75702e-06	0.1243	0.0841	0.138038	8779.69
FSTL1	rs114121233	C	T	0.004986	2.3236	0.5059	4.36004e-06	-0.0253	0.0985	0.794328	10265.2
FSTL1	rs115253040	T	C	0.01938	1.1243	0.2333	1.43701e-06	-0.0487	0.0822	0.549541	9152.82
FSTL1	rs12162384	A	C	0.1985	0.3729	0.0747	6.00703e-07	0.0337	0.035	0.331131	8395.67
FSTL1	rs145294585	C	T	0.006722	2.0247	0.4305	2.558e-06	-0.1475	0.0882	0.0954993	10502.5
FSTL1	rs2048826	G	A	0.2317	0.3353	0.0703	1.82301e-06	0.0165	0.0273	0.549541	7561.66
FSTL1	rs2578125	T	C	0.8511	-0.4045	0.0849	1.87499e-06	0.0233	0.0488	0.630957	7846.2
FSTL1	rs7441672	G	A	0.9707	-0.8712	0.1858	2.74101e-06	0.0039	0.0507	0.933254	8182.91
FSTL1	rs76450314	C	T	0.01569	1.2227	0.2608	2.75702e-06	0.0473	0.0841	0.57544	8779.69
CBR1	rs114121233	C	T	0.004986	2.3236	0.5059	4.36004e-06	0.0194	0.0985	0.851138	10265.2
CBR1	rs115253040	T	C	0.01938	1.1243	0.2333	1.43701e-06	0.0075	0.0822	0.933254	9152.82
CBR1	rs12162384	A	C	0.1985	0.3729	0.0747	6.00703e-07	0.016	0.035	0.645654	8395.67
CBR1	rs145294585	C	T	0.006722	2.0247	0.4305	2.558e-06	0.0541	0.0883	0.537032	10502.5
CBR1	rs2048826	G	A	0.2317	0.3353	0.0703	1.82301e-06	-0.0007	0.0273	0.977237	7561.66
CBR1	rs2578125	T	C	0.8511	-0.4045	0.0849	1.87499e-06	0.0545	0.0488	0.263027	7846.2
CBR1	rs7441672	G	A	0.9707	-0.8712	0.1858	2.74101e-06	-0.0563	0.0507	0.269153	8182.91
CBR1	rs76450314	C	T	0.01569	1.2227	0.2608	2.75702e-06	-0.1108	0.0841	0.186209	8779.69
PTPN4	rs114121233	C	T	0.004986	2.3236	0.5059	4.36004e-06	-0.0146	0.0985	0.891251	10265.2
PTPN4	rs115253040	T	C	0.01938	1.1243	0.2333	1.43701e-06	0.094	0.0822	0.251189	9152.82
PTPN4	rs12162384	A	C	0.1985	0.3729	0.0747	6.00703e-07	-0.0452	0.0349	0.194984	8395.67
PTPN4	rs145294585	C	T	0.006722	2.0247	0.4305	2.558e-06	0.0527	0.0883	0.549541	10502.5
PTPN4	rs2048826	G	A	0.2317	0.3353	0.0703	1.82301e-06	0.007	0.0273	0.794328	7561.66
PTPN4	rs2578125	T	C	0.8511	-0.4045	0.0849	1.87499e-06	-0.1263	0.0488	0.00954993	7846.2
PTPN4	rs7441672	G	A	0.9707	-0.8712	0.1858	2.74101e-06	0.0172	0.0507	0.74131	8182.91
PTPN4	rs76450314	C	T	0.01569	1.2227	0.2608	2.75702e-06	0.0062	0.0842	0.933254	8779.69
SOCS3	rs114121233	C	T	0.004986	2.3236	0.5059	4.36004e-06	-0.0099	0.0985	0.912011	10265.2
SOCS3	rs115253040	T	C	0.01938	1.1243	0.2333	1.43701e-06	0.0993	0.0822	0.229087	9152.82
SOCS3	rs12162384	A	C	0.1985	0.3729	0.0747	6.00703e-07	0.0188	0.035	0.588844	8395.67
SOCS3	rs145294585	C	T	0.006722	2.0247	0.4305	2.558e-06	0.1004	0.0883	0.25704	10502.5
SOCS3	rs2048826	G	A	0.2317	0.3353	0.0703	1.82301e-06	-0.0038	0.0273	0.891251	7561.66
SOCS3	rs2578125	T	C	0.8511	-0.4045	0.0849	1.87499e-06	-0.0659	0.0488	0.177828	7846.2
SOCS3	rs7441672	G	A	0.9707	-0.8712	0.1858	2.74101e-06	0.0912	0.0507	0.0724436	8182.91
SOCS3	rs76450314	C	T	0.01569	1.2227	0.2608	2.75702e-06	0.0653	0.0841	0.436516	8779.69
GZMB	rs114121233	C	T	0.004986	2.3236	0.5059	4.36004e-06	-0.0469	0.0985	0.630957	10265.2
GZMB	rs115253040	T	C	0.01938	1.1243	0.2333	1.43701e-06	0.1227	0.0822	0.134896	9152.82
GZMB	rs12162384	A	C	0.1985	0.3729	0.0747	6.00703e-07	-0.0125	0.035	0.724436	8395.67
GZMB	rs145294585	C	T	0.006722	2.0247	0.4305	2.558e-06	0.0214	0.0883	0.812831	10502.5
GZMB	rs2048826	G	A	0.2317	0.3353	0.0703	1.82301e-06	0.0252	0.0273	0.354813	7561.66
GZMB	rs2578125	T	C	0.8511	-0.4045	0.0849	1.87499e-06	-0.1011	0.0488	0.0380189	7846.2
GZMB	rs7441672	G	A	0.9707	-0.8712	0.1858	2.74101e-06	0.1006	0.0507	0.0467735	8182.91
GZMB	rs76450314	C	T	0.01569	1.2227	0.2608	2.75702e-06	0.0737	0.0841	0.380189	8779.69
PDE4D	rs114121233	C	T	0.004986	2.3236	0.5059	4.36004e-06	-0.0563	0.0985	0.562341	10265.2
PDE4D	rs115253040	T	C	0.01938	1.1243	0.2333	1.43701e-06	0.0911	0.0822	0.269153	9152.82
PDE4D	rs12162384	A	C	0.1985	0.3729	0.0747	6.00703e-07	0.0522	0.0349	0.134896	8395.67
PDE4D	rs145294585	C	T	0.006722	2.0247	0.4305	2.558e-06	-0.0108	0.0883	0.912011	10502.5
PDE4D	rs2048826	G	A	0.2317	0.3353	0.0703	1.82301e-06	0.0072	0.0273	0.794328	7561.66
PDE4D	rs2578125	T	C	0.8511	-0.4045	0.0849	1.87499e-06	-0.0096	0.0488	0.851138	7846.2
PDE4D	rs7441672	G	A	0.9707	-0.8712	0.1858	2.74101e-06	0.0076	0.0507	0.891251	8182.91
PDE4D	rs76450314	C	T	0.01569	1.2227	0.2608	2.75702e-06	0.0352	0.0841	0.676083	8779.69
PAFAH1B2	rs114121233	C	T	0.004986	2.3236	0.5059	4.36004e-06	-0.019	0.0985	0.851138	10265.2
PAFAH1B2	rs115253040	T	C	0.01938	1.1243	0.2333	1.43701e-06	-0.0027	0.0822	0.977237	9152.82
PAFAH1B2	rs12162384	A	C	0.1985	0.3729	0.0747	6.00703e-07	-0.037	0.035	0.288403	8395.67
PAFAH1B2	rs145294585	C	T	0.006722	2.0247	0.4305	2.558e-06	0.0192	0.0883	0.831764	10502.5
PAFAH1B2	rs2048826	G	A	0.2317	0.3353	0.0703	1.82301e-06	-0.0191	0.0273	0.489779	7561.66
PAFAH1B2	rs2578125	T	C	0.8511	-0.4045	0.0849	1.87499e-06	0.0032	0.0488	0.954993	7846.2
PAFAH1B2	rs7441672	G	A	0.9707	-0.8712	0.1858	2.74101e-06	0.0267	0.0507	0.60256	8182.91
PAFAH1B2	rs76450314	C	T	0.01569	1.2227	0.2608	2.75702e-06	0.0109	0.0841	0.891251	8779.69
GPC1	rs114121233	C	T	0.004986	2.3236	0.5059	4.36004e-06	0.0264	0.0985	0.794328	10265.2
GPC1	rs115253040	T	C	0.01938	1.1243	0.2333	1.43701e-06	0.0079	0.0822	0.933254	9152.82
GPC1	rs12162384	A	C	0.1985	0.3729	0.0747	6.00703e-07	0.0421	0.035	0.229087	8395.67
GPC1	rs145294585	C	T	0.006722	2.0247	0.4305	2.558e-06	0.026	0.0883	0.776247	10502.5
GPC1	rs2048826	G	A	0.2317	0.3353	0.0703	1.82301e-06	0.0026	0.0273	0.933254	7561.66
GPC1	rs2578125	T	C	0.8511	-0.4045	0.0849	1.87499e-06	-0.0496	0.0488	0.30903	7846.2
GPC1	rs7441672	G	A	0.9707	-0.8712	0.1858	2.74101e-06	-0.0216	0.0507	0.676083	8182.91
GPC1	rs76450314	C	T	0.01569	1.2227	0.2608	2.75702e-06	0.1546	0.0841	0.0660693	8779.69
C1QC	rs114121233	C	T	0.004986	2.3236	0.5059	4.36004e-06	0.0055	0.0985	0.954993	10265.2
C1QC	rs115253040	T	C	0.01938	1.1243	0.2333	1.43701e-06	0.149	0.0822	0.0691831	9152.82
C1QC	rs12162384	A	C	0.1985	0.3729	0.0747	6.00703e-07	0.0085	0.035	0.812831	8395.67
C1QC	rs145294585	C	T	0.006722	2.0247	0.4305	2.558e-06	0.071	0.0883	0.416869	10502.5
C1QC	rs2048826	G	A	0.2317	0.3353	0.0703	1.82301e-06	0.029	0.0273	0.288403	7561.66
C1QC	rs2578125	T	C	0.8511	-0.4045	0.0849	1.87499e-06	-0.037	0.0488	0.446684	7846.2
C1QC	rs7441672	G	A	0.9707	-0.8712	0.1858	2.74101e-06	0.0657	0.0507	0.194984	8182.91
C1QC	rs76450314	C	T	0.01569	1.2227	0.2608	2.75702e-06	0.0093	0.0841	0.912011	8779.69
NCF2	rs114121233	C	T	0.004986	2.3236	0.5059	4.36004e-06	0.0452	0.0985	0.645654	10265.2
NCF2	rs115253040	T	C	0.01938	1.1243	0.2333	1.43701e-06	-0.001	0.0822	1	9152.82
NCF2	rs12162384	A	C	0.1985	0.3729	0.0747	6.00703e-07	-0.0266	0.0349	0.446684	8395.67
NCF2	rs145294585	C	T	0.006722	2.0247	0.4305	2.558e-06	0.1016	0.0883	0.251189	10502.5
NCF2	rs2048826	G	A	0.2317	0.3353	0.0703	1.82301e-06	-0.0436	0.0273	0.109648	7561.66
NCF2	rs2578125	T	C	0.8511	-0.4045	0.0849	1.87499e-06	-0.0207	0.0488	0.676083	7846.2
NCF2	rs7441672	G	A	0.9707	-0.8712	0.1858	2.74101e-06	0.0132	0.0507	0.794328	8182.91
NCF2	rs76450314	C	T	0.01569	1.2227	0.2608	2.75702e-06	0.0257	0.0841	0.758578	8779.69
FCGR3B	rs114121233	C	T	0.004986	2.3236	0.5059	4.36004e-06	0.1457	0.0985	0.138038	10265.2
FCGR3B	rs115253040	T	C	0.01938	1.1243	0.2333	1.43701e-06	0.0502	0.0822	0.537032	9152.82
FCGR3B	rs12162384	A	C	0.1985	0.3729	0.0747	6.00703e-07	-0.0109	0.035	0.758578	8395.67
FCGR3B	rs145294585	C	T	0.006722	2.0247	0.4305	2.558e-06	-0.0066	0.0883	0.933254	10502.5
FCGR3B	rs2048826	G	A	0.2317	0.3353	0.0703	1.82301e-06	-0.0238	0.0273	0.380189	7561.66
FCGR3B	rs2578125	T	C	0.8511	-0.4045	0.0849	1.87499e-06	-0.0313	0.0488	0.524807	7846.2
FCGR3B	rs7441672	G	A	0.9707	-0.8712	0.1858	2.74101e-06	0.0768	0.0507	0.128825	8182.91
FCGR3B	rs76450314	C	T	0.01569	1.2227	0.2608	2.75702e-06	-0.1321	0.0841	0.11749	8779.69

[truncated: 2 more sheets: Table S10, Table S11]
